# Supplementary material for: Novel Insight Into Nutritional Regulation in Enhancement of Immune Status and Mediation of Inflammation Dynamics Integrated Study In Vivo and In Vitro of Teleost Grass Carp (Ctenopharyngodon idella): Administration of Threonine
Source: Front Immunol. 2022 Mar 14;13:770969. doi: 10.3389/fimmu.2022.770969 (PMC8963965; doi:10.3389/fimmu.2022.770969)
Supplement: Supplementary file 13 [file Table_3.xlsx]

## Sheet: Head Kidney
Gene expression	Thr Level	CD4	CD8α	CD8β	MHCIIα	MHCIIβ	TNF-α	IL-1β	IFN-γ2	IL-6	IL-12P35	IL-12P40	TGF-β1	TGF-β2	IL-4/13A	IL-4/13B	IL-10	Hepcidin	LEAP-2A	LEAP-2B	β-defensin1	NF-κBp65	IκBα	IKKα	IKKβ	IKKγ	GATA-3
(2-ΔΔCt)	3.99	1.2039	0.938912	1.04464	0.977474	1.08484	1.07369	1.05509	0.786751	0.919715	0.793814	0.820452	0.921054	1.03987	1.02197	0.794316	1.10058	1.13864	1.15187	1.09985	1.26042	0.964119	1.0177	1.17741	1.15187	1.09985	0.866121
	3.99	1.09805	0.796284	0.933935	1.16504	1.18392	1.0164	0.906197	0.958398	1.18866	1.13153	1.16672	1.31282	1.08409	1.2681	1.0284	1.11373	1.05119	0.863757	0.883946	0.848137	1.18352	1.2287	1.20089	1.18813	0.859774	1.13419
	3.99	0.886086	1.096	1.01509	1.20125	0.967122	1.12876	0.921145	0.887325	0.863807	1.12318	1.08454	1.04505	0.768918	1.00945	0.946131	0.963821	0.642099	0.8571	0.877133	1.02977	0.902737	0.811929	0.984126	0.833662	0.914381	1.09276
	3.99	0.930886	1.15119	0.869336	0.81148	0.770234	0.806148	0.835342	1.07896	0.898068	0.887565	0.859831	0.953465	0.906425	0.987089	0.857717	0.877073	1.10418	1.19718	1.14312	0.770811	0.882502	0.88086	0.813235	0.823388	1.19166	0.993189
	3.99	0.798239	0.869352	0.915715	0.88639	0.957718	1.01055	1.16937	1.21825	1.01385	0.999822	1.19648	0.910828	1.28951	0.879802	1.23081	0.866083	1.01266	0.955822	0.978163	1.0284	1.21646	1.16474	0.923403	1.06793	0.828255	1.06045
	3.99	1.1489	1.21942	1.26843	1.01629	1.09136	0.996513	1.16236	1.13708	1.16303	1.11698	0.936303	0.911237	0.987003	0.880197	1.22563	1.11431	1.16366	1.02479	1.04875	1.14596	0.90432	0.960023	0.956995	0.996769	1.17175	0.884486
	7.7	0.992381	1.16884	1.03001	0.817411	0.895304	0.691063	0.612237	0.635979	0.989915	0.672488	0.549044	1.31176	1.07548	1.26708	1.18806	1.27544	1.21452	1.31681	1.34759	1.41864	0.599882	1.30637	0.808694	0.735629	1.06465	1.19769
	7.7	0.90072	1.16593	1.10638	1.19726	1.16849	0.754186	0.608833	0.520596	0.764461	0.589434	0.488587	1.57369	0.877678	1.00288	1.07424	1.15048	1.61504	1.15528	1.792	1.51094	0.646611	1.64602	1.15148	0.645387	1.32799	1.49323
	7.7	1.22387	0.890933	0.973336	1.03364	1.24275	0.830242	0.743659	0.48128	1.13326	0.872282	0.692298	1.26898	1.33681	1.22575	1.26719	1.31461	1.64522	1.44889	1.48276	1.38213	0.694898	1.49925	1.1362	0.75521	1.25552	1.81969
	7.7	0.96194	0.732922	0.709446	1.09005	0.849647	0.689739	0.482947	0.619787	0.628368	0.593202	0.700478	1.45695	1.35857	1.40732	1.39073	1.22438	1.794	1.19735	1.40754	1.21236	0.591778	1.47138	1.13406	0.506925	0.786314	1.28164
	7.7	1.24625	1.00535	0.987048	0.975364	1.03574	0.86186	0.466393	0.537669	0.795303	0.509052	0.582832	1.55223	0.82143	1.49935	1.53751	1.59746	1.50329	1.15252	1.17946	1.66253	0.885619	1.41686	1.13051	0.792669	1.22954	1.14151
	7.7	1.24298	0.873489	1.05839	1.2441	0.954315	0.650212	0.530341	0.513331	0.981476	0.585849	0.561329	1.29595	0.997075	1.25181	1.65737	1.39159	1.7068	1.06287	1.43524	1.66569	0.480205	1.3677	0.994948	0.554001	0.987118	1.37866
	10.72	1.24662	1.26393	0.780665	1.00857	0.716596	0.593991	0.445987	0.483514	0.83411	0.416817	0.54892	1.50294	0.826983	2.05307	1.10504	1.24655	1.72305	1.15	1.46913	1.52677	0.529141	1.70561	0.920408	0.486877	0.755217	1.6941
	10.72	1.21967	1.24356	1.1337	1.24354	0.66291	0.435963	0.581111	0.454107	0.966329	0.654398	0.547559	1.64282	1.26945	1.58686	1.23079	1.44928	1.40877	1.3297	1.36078	1.23248	0.573517	2.32449	1.32822	0.56296	0.814754	1.16675
	10.72	1.30772	1.05505	0.946244	1.14393	0.896396	0.637003	0.644899	0.618214	1.08448	0.71479	0.646264	1.61533	0.949091	1.79232	1.51819	1.3524	1.26533	1.28003	1.61274	1.35668	0.639189	1.75358	1.04289	0.471777	1.27413	1.43742
	10.72	1.37491	1.10165	1.03358	1.47257	0.534896	0.595005	0.456814	0.608792	0.850787	0.562002	0.511045	1.7073	1.12867	1.53871	1.22812	1.73824	1.24604	1.26052	1.2036	1.55126	0.526556	1.70901	0.862225	0.497932	1.01914	1.3766
	10.72	1.14568	0.952003	0.93036	1.06639	0.719456	0.529148	0.515869	0.479342	0.93839	0.751362	0.723329	1.48854	1.35183	1.43783	1.74914	1.30996	1.97583	1.31871	1.34953	1.62261	0.904136	1.67985	1.03034	0.687355	0.92817	1.38827
	10.72	1.40454	1.09075	0.983453	1.05336	0.748371	0.580988	0.367219	0.444243	0.709654	0.641513	0.644125	1.21892	1.32591	1.44955	1.41092	1.24017	1.37817	1.13243	1.63893	1.88026	0.480593	1.76662	0.744911	0.479439	0.797056	1.43838
	14.1	1.21676	1.07729	1.32559	0.573456	0.671952	0.429505	0.452669	0.568233	0.698113	0.490542	0.472404	1.82464	1.17249	1.33571	1.74645	1.44701	1.33597	0.891653	1.48235	1.57454	0.499085	1.74937	1.21467	0.464759	0.887542	1.63259
	14.1	1.3567	1.06817	0.89421	0.555793	0.591123	0.479082	0.476828	0.526315	0.635645	0.62263	0.660288	2.3417	0.929419	1.96913	1.45084	1.42315	1.32623	1.34164	1.57716	1.59846	0.458955	1.54366	1.42613	0.430474	0.944309	2.00297
	14.1	1.15989	0.844852	1.0098	0.768109	0.655927	0.430781	0.707307	0.529922	0.844008	0.641448	0.611465	1.73902	1.12239	1.67978	1.4568	1.64742	1.64397	1.44779	1.59902	1.40124	0.450246	2.26499	1.44127	0.497874	0.950782	2.00148
	14.1	0.884802	0.841781	0.968873	0.62553	0.829502	0.358941	0.665223	0.539846	0.609412	0.671888	0.494759	1.91009	0.933306	1.49863	1.1961	1.38389	1.26923	1.4749	1.73382	1.67662	0.395495	1.6872	1.05655	0.473232	0.596235	2.25014
	14.1	1.10199	1.07925	0.824198	0.772446	0.702337	0.46733	0.560424	0.698786	0.661057	0.548844	0.509295	1.72615	1.14337	1.10004	1.47533	1.64176	2.02266	1.25956	2.09399	1.25569	0.446024	1.96394	1.08296	0.656525	1.01837	1.9736
	14.1	1.45352	1.12138	1.04133	0.691427	0.900149	0.347118	0.716917	0.458559	0.915251	0.451574	0.427562	1.77733	1.44059	1.39447	1.63818	1.10583	1.75141	1.09064	1.47275	1.91956	0.454829	1.95124	0.867831	0.401976	1.08562	1.30696
	17.96	1.84932	1.06211	1.2928	0.424197	0.718463	0.622308	0.635765	0.634865	0.892973	0.719316	0.609731	1.84311	0.944177	1.44608	1.1508	1.59734	1.71458	0.867251	1.34523	1.22376	0.661785	1.80727	1.33193	0.556526	1.13907	1.45751
	17.96	1.15377	0.775537	0.874447	0.453218	0.566358	0.413693	0.541886	0.523025	0.541991	0.654993	0.580536	1.76345	0.795364	1.38358	1.26277	1.45075	1.14733	1.16066	1.67979	1.2392	0.651381	1.68883	1.2565	0.458486	0.663553	1.69128
	17.96	1.72585	1.04895	1.13767	0.500166	0.81083	0.564766	0.586361	0.821103	0.879476	0.844043	0.6513	2.3129	1.25882	1.81467	1.83696	1.32245	1.10878	1.48004	1.99857	1.52922	0.738714	1.96764	1.19094	0.413407	0.97196	1.89254
	17.96	1.63322	1.05529	0.792969	0.574113	0.545697	0.529952	0.447276	0.576833	0.812906	0.459778	0.563362	1.32237	0.967238	1.03751	1.51584	1.21053	1.66966	1.19435	1.85261	1.41694	0.62591	1.04622	1.24628	0.410719	1.18884	2.16592
	17.96	1.48552	0.753168	0.841136	0.488634	0.762921	0.498489	0.564994	0.607489	0.769072	0.625575	0.683631	1.43742	1.06071	1.12778	1.71728	1.22572	1.7584	1.3481	1.58476	1.63947	0.472965	1.96676	0.96284	0.57075	0.885316	1.59904
	17.96	1.74158	0.964182	1.05416	0.649114	0.699834	0.669437	0.751561	0.641344	0.838908	0.673778	0.73691	1.52422	0.997287	1.19588	1.54444	1.62952	1.40688	1.42323	1.4565	1.39504	0.589114	1.95004	1.24362	0.489428	1.07363	2.43982
	21.66	1.04382	0.893822	1.08228	0.563825	0.715209	0.454298	0.755002	0.630875	0.858233	0.60115	0.800393	1.61279	1.25464	1.26537	1.50737	1.6479	1.29124	1.4	1.43272	1.07522	0.809706	1.75437	0.98453	0.419117	0.800381	1.61928
	21.66	1.43152	0.807175	0.950795	0.627676	0.592291	0.491188	0.733437	0.398526	0.782481	0.789434	0.57616	1.69936	0.820642	1.33329	1.25054	1.02949	1.32508	1.34048	1.11425	1.69785	0.690091	2.20918	1.27801	0.529515	0.715031	1.93076
	21.66	1.37614	0.753642	1.04804	0.560202	0.882264	0.340952	0.627051	0.606607	1.03191	0.621909	0.593341	1.98039	1.16439	1.55378	1.23651	1.61361	2.01694	1.34614	1.37761	1.51372	0.602646	1.35931	1.18775	0.610826	1.08837	1.68352
	21.66	1.33771	1.17454	0.567902	0.455651	0.645388	0.404853	0.602116	0.590591	0.655529	0.485459	0.565252	1.27731	1.35948	1.00216	1.12163	1.20922	0.878774	1.09447	1.58399	1.76742	0.56093	1.49483	1.03846	0.752744	1.08942	1.57491
	21.66	1.29255	0.96778	0.962598	0.442473	0.583108	0.744889	0.632539	0.701414	1.13548	0.571248	0.453093	1.88541	1.30642	1.47926	1.67082	1.74599	1.43562	1.4523	1.48624	1.35037	0.530953	1.64045	1.17633	0.614864	1.09556	2.00064
	21.66	1.1	1.09418	0.932604	0.544258	0.732953	0.559738	0.52269	0.637776	0.879094	0.467038	0.609291	1.45472	0.875559	1.14135	1.26291	1.28372	1.49947	1.2321	1.2609	1.45136	0.722482	1.48424	0.939293	0.454113	0.809137	1.51641
Protein expression	Thr Level	NF-κB p65
(Fold change)	3.99	1.07392
	3.99	0.885934
	3.99	1.04015
	7.7	1.11879
	7.7	1.07594
	7.7	0.930554
	10.72	1.00887
	10.72	0.91385
	10.72	0.879032
	14.1	0.789839
	14.1	0.839033
	14.1	0.780504
	17.96	0.74077
	17.96	0.806557
	17.96	0.820052
	21.66	0.700959
	21.66	0.663968
	21.66	0.795127
Enzymes Activity	Thr Level	LZ(U/mg pro)	ACP(U/mg pro)	C3(mg/g pro)	C4(mg/g pro)
	3.99	155.092	630.209	36.1535	7.96602
	3.99	158.484	632.306	35.193	8.14853
	3.99	148.599	623.666	35.9866	7.63841
	3.99	129.13	500.532	35.3844	6.93218
	3.99	132.32	638.257	36.1899	6.87413
	3.99	133.334	580.294	32.3196	6.86098
	7.7	149.148	719.056	48.342	9.17257
	7.7	153.557	710.042	40.0942	9.08917
	7.7	151.948	685.225	42.2559	8.18574
	7.7	165.7	694.036	48.8581	8.23522
	7.7	158.869	682.338	40.4567	9.14158
	7.7	165.655	698.197	44.3904	9.51494
	10.72	173.104	765.681	51.2331	10.55
	10.72	182.518	796.982	52.7556	11.0495
	10.72	172.924	815.175	50.4431	10.7702
	10.72	185.14	747.939	53.1157	11.8694
	10.72	178.806	770.991	49.0533	10.3352
	10.72	163.223	786.01	53.161	12.0286
	14.1	192.818	797.889	61.3492	11.9865
	14.1	204.385	780.05	59.7309	11.4831
	14.1	202.452	774.667	61.7005	10.881
	14.1	203.826	769.165	57.4452	10.5374
	14.1	208.048	778.667	64.6819	10.1546
	14.1	200.388	804.032	55.285	11.1134
	17.96	214.539	776.12	50.3256	11.4747
	17.96	184.595	790.316	48.5619	11.472
	17.96	188.152	767.188	54.641	11.0962
	17.96	174.708	775.864	55.6309	10.341
	17.96	178.327	785.949	53.3976	11.7382
	17.96	171.829	751.674	54.5664	10.8828
	21.66	175.014	804.763	51.1542	12.468
	21.66	174.131	730.039	48.8833	11.4924
	21.66	183.222	791.903	58.0796	11.0734
	21.66	171.505	747.403	56.8151	9.98896
	21.66	187.919	726.326	48.7914	10.9088
	21.66	202.413	848.431	50.6736	10.5246

## Sheet: Spleen
Gene expression	Thr Level	CD4	CD8α	CD8β	MHCIIα	MHCIIβ	TNF-α	IL-1β	IFN-γ2	IL-6	IL-12P35	IL-12P40	TGF-β1	TGF-β2	IL-4/13A	IL-4/13B	IL-10	Hepcidin	LEAP-2A	LEAP-2B	β-defensin1	NF-κBp65	IκBα	IKKα	IKKβ	IKKγ	GATA-3
(2-ΔΔCt)	3.99	0.954995	1.01448	1.07419	1.1569	1.24332	1.1393	1.06902	0.834832	1.12531	1.13838	1.11328	0.95502	0.983037	0.937067	0.947956	1.20902	1.08892	1.10157	1.07641	1.01599	0.95453	0.973256	1.15231	1.08892	0.981385	1.25546
	3.99	0.970403	1.32868	0.972648	0.842248	0.887765	0.857674	0.838725	0.808733	0.900395	1.0463	0.838085	1.08251	1.07539	0.846982	0.695957	0.972949	0.799444	0.866779	0.846982	1.05487	0.931816	0.934438	0.934637	0.893209	0.991077	0.924471
	3.99	1.16759	0.839327	1.25107	1.10294	0.851435	1.16775	1.04523	1.21127	1.1568	0.950534	1.31075	1.21354	1.15127	0.961387	1.11718	1.10636	0.907428	0.983858	0.961387	0.907428	1.14979	1.14744	1.00642	1.16462	1.20569	0.950632
	3.99	0.751372	0.836433	0.987144	0.78445	0.957389	0.924962	0.915177	1.23799	1.07308	1.08554	0.903836	1.069	0.926551	1.05311	1.06535	0.789559	1.14181	1.23799	1.38959	1.06535	0.944761	0.910881	0.988579	0.966826	0.933892	1.10075
	3.99	1.12811	1.03037	0.904784	1.0309	0.974249	1.07999	1.19329	0.986705	0.995325	1.00689	1.05533	0.951184	1.22776	1.27223	1.28701	0.958238	1.20082	0.920629	0.899602	1.12041	1.21298	1.12185	1.20101	1.01679	0.855017	0.953004
	3.99	1.09031	1.0256	0.856561	1.15061	1.1408	0.87729	0.977089	1.00104	0.798804	0.808086	0.857253	0.783894	0.722278	0.978175	0.98954	1.01559	0.923274	0.934002	0.912669	0.861445	0.853268	0.93777	0.777051	0.898027	1.06794	0.863984
	7.7	1.48433	1.05798	1.02996	0.780297	0.8195	0.672766	0.700658	0.816961	0.750129	0.871684	0.6574	1.33743	0.870309	1.05336	1.0656	1.37772	1.14209	1.23828	1.21	1.0656	0.54489	1.22846	0.77824	0.902295	0.934115	1.29374
	7.7	1.30376	0.890252	1.07174	0.752526	0.685522	0.691343	0.796602	0.775241	1.01652	0.633012	1.02395	1.40961	1.16439	1.14821	1.16155	1.54405	1.24492	1.44665	1.41361	1.33427	0.782113	1.35986	0.865315	0.79888	1.16963	0.872312
	7.7	1.03865	0.864607	1.06488	0.680842	0.903326	0.766034	0.864491	0.88812	0.698978	0.812244	0.859844	1.618	0.95661	1.66497	1.11123	1.34585	1.46628	0.978624	1.35237	1.36809	0.520782	1.53487	0.841731	0.877919	1.04403	1.12317
	7.7	1.04453	0.763711	1.2937	0.665878	0.670643	0.854027	0.753407	1.24667	0.763889	0.772765	0.834521	1.24647	1.27779	1.30563	1.3208	1.46437	1.41559	1.33614	1.30563	1.7428	0.841689	1.24436	0.743836	0.790813	1.00794	1.53286
	7.7	1.15739	1.07457	1.35928	0.976086	0.70895	0.696611	0.719891	0.810952	0.727851	0.971564	0.83804	1.20073	0.796884	1.16019	1.17367	1.16367	1.2579	1.36385	1.3327	1.17367	0.822255	1.27068	1.03756	0.927245	0.959944	1.26037
	7.7	1.34294	1.20354	1.06822	0.646035	0.942989	0.804391	1.0177	1.03164	0.909666	0.801111	0.786018	1.2725	1.02533	1.15798	1.17144	1.44765	1.54572	1.56368	1.52797	1.44221	0.731388	1.4228	1.13525	0.701386	0.958121	1.24855
	10.72	1.35138	0.955344	0.819249	0.913104	0.665145	0.708489	0.625339	0.710021	0.788979	0.604882	1.04934	1.7517	1.24278	1.20798	1.22202	1.76815	1.30973	1.52196	1.4872	1.22202	0.724987	1.71071	1.08522	0.784186	1.14812	1.04595
	10.72	1.4412	1.15937	1.04529	0.870049	0.788157	0.744566	0.544277	0.58776	0.692484	0.700531	0.895732	1.46921	0.96576	0.933011	0.943852	1.57738	1.53329	1.78176	1.41418	1.24542	0.646222	1.55737	0.97605	0.918042	1.23682	1.36103
	10.72	1.18279	0.907708	1.05039	0.84484	0.923332	0.594835	0.616284	0.618723	0.868522	0.878614	0.881009	1.81464	0.736695	1.38899	1.40513	1.72513	1.50598	1.07726	1.05266	1.22323	0.639716	1.94732	0.898203	0.555054	1.07229	1.3896
	10.72	1.14169	0.948612	1.10083	0.742912	0.895415	0.703912	0.635298	0.771915	0.851273	0.699483	0.687835	1.8415	0.876879	1.50857	1.5261	1.72922	1.63563	1.34398	1.31328	2.0137	0.44048	1.82216	0.940802	0.646108	0.882609	1.46775
	10.72	1.36753	1.22965	1.08956	0.76137	0.924031	0.604368	0.590565	0.574701	0.926652	1.07681	0.895128	2.30109	0.95264	1.29913	1.31423	1.62594	1.40856	1.52719	1.71422	1.23475	0.542001	1.58018	0.991858	0.68502	0.81463	1.84682
	10.72	1.02245	1.02987	1.39571	0.582423	0.6277	0.733459	0.626008	0.793129	0.585074	0.591872	0.768147	1.61159	1.13016	1.44623	1.18835	1.99549	1.56804	1.48003	1.44623	1.46303	0.459805	1.2373	0.704504	0.711512	0.971955	1.24027
	14.1	1.80923	0.934434	1.08893	0.488932	0.660923	0.440389	0.671736	0.507212	0.492732	0.498457	0.68521	2.09999	0.811696	1.0624	1.07474	1.89104	1.62901	1.53758	1.50246	1.51992	0.387821	1.99024	0.812255	0.396116	0.942127	1.22541
	14.1	1.54138	1.16046	1.27702	0.716755	0.98182	0.531059	0.579738	0.583416	0.574126	0.715045	0.826284	2.06026	1.13001	1.30973	1.32494	1.7504	1.42004	1.89553	1.85223	0.874137	0.508748	1.43889	1.18431	0.560945	1.0111	1.41494
	14.1	1.31645	0.853713	1.14693	0.753349	0.865074	0.33714	0.400572	0.628613	0.648767	0.656306	0.524562	1.75483	1.03261	1.62103	1.63986	1.76125	1.75756	1.25723	1.22851	1.63986	0.498331	1.71226	0.970679	0.630067	0.948406	1.31718
	14.1	1.82724	0.766052	1.41862	0.637007	0.772485	0.463142	0.579528	0.527897	0.640323	0.647763	0.720612	1.58889	1.14986	1.18509	1.69544	1.98129	1.69544	1.83824	1.27015	1.04367	0.510308	1.70803	0.889094	0.583038	0.914885	1.72635
	14.1	1.77909	0.980052	1.15271	0.662768	0.780874	0.522096	0.485586	0.634106	0.516196	0.522194	0.812339	2.01964	0.924343	1.52569	1.34362	1.54233	1.65419	1.67342	1.07883	1.54342	0.40474	1.97743	1.04116	0.495216	0.956694	1.98716
	14.1	1.69762	0.903516	1.01651	0.649393	0.656504	0.460564	0.64224	0.616919	0.654303	0.661906	0.7166	1.74636	1.48243	1.4639	1.48091	2.30234	1.5872	1.72089	1.68158	1.48091	0.603476	1.5394	1.13823	0.545816	1.13013	1.67504
	17.96	1.82345	0.784413	1.23357	0.617963	0.503276	0.566662	0.552772	0.71172	0.7394	0.566871	0.88168	1.63997	1.16096	1.29778	1.31286	1.98691	1.40709	1.15619	1.59776	1.31286	0.562254	1.48315	1.11861	0.684306	1.00188	1.28197
	17.96	1.27118	1.00252	0.752376	0.500145	0.534587	0.508549	0.681707	0.64295	0.526698	0.865565	1.19933	2.11828	1.23187	1.34672	1.36236	1.9788	1.46014	1.81854	1.44337	1.36236	0.747114	1.87105	1.07965	0.710109	1.19426	1.74829
	17.96	1.41622	1.15226	1.13065	0.765901	0.569092	0.420393	0.631687	0.702087	0.588092	0.594925	0.805288	1.68233	0.894709	1.3721	1.38805	1.54467	1.48767	1.61297	1.94045	1.96299	0.513051	1.86678	1.15631	0.675045	0.802768	1.79553
	17.96	1.53829	0.970341	1.09643	0.795502	0.50803	0.504971	0.661086	0.549643	0.742659	0.751288	1.03673	1.86623	1.40018	0.814075	1.43386	1.68877	1.43386	1.35338	1.07418	1.33783	0.556467	1.79692	1.09528	0.697323	0.952572	1.61924
	17.96	1.8661	0.783432	1.0237	0.702413	0.700168	0.526303	0.569581	0.641385	0.528043	0.657651	0.818885	1.82574	0.997709	1.34344	1.35905	1.64943	1.45659	1.57928	1.54321	1.35905	0.465915	1.87144	0.937593	0.708381	0.785998	1.41965
	17.96	1.75453	1.18888	1.28066	0.745806	0.711557	0.542753	0.623578	0.485154	0.692063	0.653221	0.844479	1.83031	0.772047	1.08913	1.10179	1.80474	1.18087	1.19459	1.16731	1.35646	0.548653	1.32947	0.867674	0.615508	0.901156	1.78277
	21.66	1.77316	0.861162	1.46019	0.623426	0.648661	0.821436	0.529388	0.702191	0.807286	0.816666	1.27809	1.7541	0.879722	1.19466	1.20854	1.89887	1.29528	1.14071	1.11466	1.20854	0.637272	1.75987	1.0107	0.831201	0.922275	1.31938
	21.66	1.51288	0.881477	1.1664	0.746069	0.647356	0.596952	0.740935	0.639087	0.658658	0.666311	0.928809	2.01811	0.888534	1.33862	1.35418	1.29529	1.45137	1.19258	1.53767	1.35418	0.78252	1.83381	1.16358	0.573322	0.839392	1.05739
	21.66	1.66603	1.03307	1.21068	0.55655	0.548157	0.681485	0.520908	0.606233	0.757174	0.820949	0.803584	1.68361	0.902516	1.18477	1.19854	1.45337	1.58148	1.49272	1.92467	1.47558	0.691833	2.13167	0.953083	0.769119	0.796242	1.23165
	21.66	1.53167	0.757211	0.959814	0.520067	0.766162	0.673595	0.478281	0.79814	0.725791	0.734225	1.04806	2.07665	1.00756	1.21536	1.62231	2.08284	1.31772	1.53125	1.49628	1.51367	0.870777	1.69874	1.12682	1.04106	1.07777	1.66989
	21.66	1.7424	1.06173	1.04313	0.501935	0.720003	0.597169	0.638906	0.645932	0.589652	0.596503	0.929147	1.47699	0.659785	0.956688	1.68504	1.78406	1.03727	1.29186	1.26236	0.967804	0.645179	1.45923	0.869794	0.540657	1.11945	1.66045
	21.66	1.77778	0.693563	0.962883	0.697765	0.541279	0.652077	0.715812	0.796317	0.48703	0.746777	1.01458	1.90224	1.37735	1.26407	1.27876	1.77845	1.37054	1.59263	1.55626	1.27876	0.59515	1.35662	1.08168	0.714372	1.20143	1.70639
Protein expression	Thr Level	NF-κB p65
(Fold change)	3.99	0.919269
	3.99	1.10262
	3.99	0.97811
	7.7	0.992536
	7.7	0.875184
	7.7	1.08207
	10.72	0.995089
	10.72	0.944824
	10.72	1.09601
	14.1	0.869343
	14.1	0.941955
	14.1	0.773298
	17.96	0.737729
	17.96	0.843547
	17.96	0.689912
	21.66	0.699332
	21.66	0.816867
	21.66	0.696215
Enzymes Activity	Thr Level	LZ(U/mg pro)	ACP(U/mg pro)	C3(mg/g pro)	C4(mg/g pro)
	3.99	211.555	656.073	77.8745	9.39335
	3.99	183.371	686.962	70.5966	11.8383
	3.99	220.166	756.19	74.6785	10.4467
	3.99	213.946	656.837	74.8117	9.93433
	3.99	213.932	631.268	79.5421	9.22548
	3.99	196.346	672.75	78.2754	10.2162
	7.7	243.753	820.35	96.1114	12.855
	7.7	227.931	800.281	88.3405	12.245
	7.7	224.461	774.831	99.0223	12.3504
	7.7	228.128	747.568	87.8672	13.0792
	7.7	238.02	786.324	94.9506	14.8336
	7.7	245.703	792.583	89.1469	12.9977
	10.72	268.927	835.205	119.893	12.5955
	10.72	263.339	816.179	122.365	13.1184
	10.72	257.232	895.023	118.86	12.8626
	10.72	254.101	835.002	122.845	13.4488
	10.72	257.293	909.488	111.691	13.0468
	10.72	247.086	878.068	105.661	12.7655
	14.1	280.314	1001.24	127.992	15.0842
	14.1	273.603	1015.61	127.05	12.2957
	14.1	303.174	969.972	124.496	13.0152
	14.1	300.343	950.765	111.924	12.3764
	14.1	328.663	1016.03	111.458	12.3471
	14.1	290.996	900.102	128.739	13.1755
	17.96	290.374	942.378	119.641	12.0166
	17.96	279.449	975.453	116.903	12.5634
	17.96	281.567	1004.43	115.992	13.2957
	17.96	277.142	927.389	117.071	12.1616
	17.96	324.881	992.391	123.846	12.4004
	17.96	297.785	964.451	121.734	12.0215
	21.66	292.474	1000.77	85.5266	12.2706
	21.66	298.901	953.661	95.2869	12.666
	21.66	265.181	892.162	104.341	12.2061
	21.66	313.903	1096.06	104.543	13.2465
	21.66	305.735	944.023	101.642	12.559
	21.66	286.317	995.568	82.8668	12.2591

## Sheet: Macrophages
Gene expression	LPS	Thr(mM）	TNF-α	IL-1β	IL-6	IL-10	CSF-1	MRC-1	iNOS	SOCS1	SOCS3
(2-ΔΔCt)	-	0	1.03988	0.958046	0.949003	1.01859	0.945387	0.934441	1.07611	0.742138	1.1082
	-	0	1.10318	1.03299	0.929002	0.848851	1.01831	1.21386	0.925803	1.11148	0.829386
	-	0	1.14693	1.02633	1.23182	1.17669	0.961761	1.00178	0.832108	0.965531	0.809314
	-	0	0.737341	0.783668	0.975522	0.918367	0.996337	1.13063	1.02933	1.06158	1.04101
	-	0	1.09363	1.2321	0.860876	1.03788	0.86246	0.963121	1.23249	1.19087	1.15104
	-	0	0.942528	1.01965	1.09645	1.0312	1.2569	0.808176	0.95084	0.993186	1.12192
	+	0	10.2926	4.0434	5.19737	3.05922	4.20467	6.02291	3.37569	3.95796	3.32406
	+	0	10.6127	4.51364	5.67765	3.82507	4.93783	6.26174	3.70925	3.1753	2.85133
	+	0	10.5739	5.41456	5.89963	3.55647	4.94277	7.40872	3.95368	3.39804	3.51436
	+	0	8.90886	4.02921	6.55079	2.87248	4.73405	8.34787	4.08895	3.05323	3.1587
	+	0	10.0339	4.76757	6.46774	4.11462	4.78882	5.47502	2.90184	3.26666	3.81096
	+	0	12.9202	4.81413	6.6456	3.2236	3.73524	6.06222	3.14548	3.37976	2.786
	+	0.5	12.4517	4.14331	4.53203	3.34224	4.04964	5.17441	2.97601	3.11746	3.17292
	+	0.5	9.78889	4.78126	5.02577	3.2296	3.5308	5.25171	3.87248	3.47294	3.16277
	+	0.5	10.7696	4.90908	6.82369	2.74572	5.18714	6.8684	3.29293	3.73529	2.47401
	+	0.5	11.3661	3.70847	5.67173	4.16439	4.31408	5.23301	3.06612	3.64424	2.75385
	+	0.5	10.0487	4.59742	4.83349	3.21874	4.22051	6.03783	3.67297	3.21936	3.04579
	+	0.5	8.81916	4.52421	5.74991	3.49746	4.27522	7.51428	3.49785	3.70735	3.97419
	+	1	7.53649	3.89831	5.30706	3.22302	4.29956	5.38114	2.72968	3.13343	2.99953
	+	1	7.28635	3.59467	4.06639	2.25223	4.22252	5.27676	2.38719	3.97422	3.31584
	+	1	6.41613	3.58396	5.08071	3.13827	3.60809	7.30394	3.17155	3.16649	3.2765
	+	1	5.81055	3.6526	4.68018	3.43274	4.84773	5.21588	3.02768	3.30328	2.65839
	+	1	8.90467	4.07446	4.12139	3.30542	4.52669	4.7947	2.37009	4.31828	2.66983
	+	1	6.44483	4.98582	5.29583	3.45684	3.76798	6.63491	3.02992	3.95609	2.38066
	+	2	6.39818	1.84203	6.00253	4.01031	3.67841	3.3029	3.28225	4.97763	2.67676
	+	2	7.26878	2.14625	5.17224	4.29347	3.76241	3.10654	2.8484	3.59372	1.96151
	+	2	7.23578	2.42038	5.08905	5.34513	4.36127	4.04717	2.81627	4.59233	1.56625
	+	2	6.88869	2.09695	4.58125	4.23621	3.19935	4.64642	2.75138	4.45324	2.21121
	+	2	6.56323	2.18256	4.80832	4.13966	3.09585	4.48801	2.75161	4.55477	1.77364
	+	2	6.77021	2.11709	4.6649	3.88255	3.78478	3.68269	3.39806	4.96036	2.20286
	+	4	5.24196	1.87142	3.45843	5.38816	2.58927	4.17438	2.27439	4.08246	2.0892
	+	4	6.33119	1.95573	3.44986	4.96037	2.853	4.71997	2.27635	5.33047	1.92572
	+	4	4.46454	1.83323	3.21325	5.53437	2.46916	4.41694	2.14757	4.84999	2.01722
	+	4	5.86821	2.16169	3.61217	4.59999	2.27531	3.65795	2.12479	5.16671	2.26415
	+	4	6.4814	1.9908	4.31052	4.25535	2.7951	3.71473	2.40709	5.57986	2.57767
	+	4	5.62523	2.34185	3.89204	4.92058	3.06251	3.48715	2.76428	5.00388	1.76804
	+	8	5.01791	1.59378	2.88122	5.69651	2.53034	3.51234	2.24379	5.29206	1.79349
	+	8	6.17583	2.08159	3.7079	4.64141	2.92888	3.95709	2.84974	4.61085	1.80857
	+	8	6.09021	1.77968	3.47817	3.76554	3.27018	3.51792	2.41898	5.85055	1.97537
	+	8	6.3402	2.08703	3.55849	5.17002	2.85778	3.38451	2.74439	4.86301	2.19556
	+	8	6.42953	2.00281	3.9628	4.87024	2.52315	4.28325	1.96373	4.77499	2.52418
	+	8	4.91066	2.15309	4.08226	4.98709	2.6591	4.61143	2.11161	4.50269	2.42687
Protein expression	LPS	Thr(mM）	p-STAT1	p-STAT3
(Fold change)	-	0	1.04885	0.943929
	-	0	0.866556	0.9551
	-	0	1.08459	1.10097
	+	0	3.64994	1.71216
	+	0	3.25729	1.87483
	+	0	3.9393	1.769
	+	0.5	3.83585	2.24608
	+	0.5	3.72404	1.96341
	+	0.5	3.52619	2.48332
	+	1	3.63412	2.01214
	+	1	3.70223	2.35782
	+	1	3.92265	2.28718
	+	2	3.37056	2.6276
	+	2	3.77426	2.61503
	+	2	3.31047	2.95891
	+	4	2.14344	2.54135
	+	4	1.80916	2.68702
	+	4	1.84995	3.10853
	+	8	1.97089	2.86211
	+	8	2.0834	2.79318
	+	8	2.28689	2.60256
